# Supplementary material for: CCR2 antagonism leads to marked reduction in proteinuria and glomerular injury in murine models of focal segmental glomerulosclerosis (FSGS)
Source: PLoS One. 2018 Mar 21;13(3):e0192405. doi: 10.1371/journal.pone.0192405 (PMC5862408; doi:10.1371/journal.pone.0192405)
Supplement: S1 File — (XLSX) [file pone.0192405.s006.xlsx]

## Sheet: CCX872 Binding Competition
Figure 1A: Radio-labeled mJE binding in WEHI cells
Log (CCX872) M	mJE Binding (cpm)
-9.81697	805	1037	865	2215.*	826	866	1119
-8.81697	974	896	943	826	831	968	1164
-8.33985	857	893	1196	899	871	957	820
-7.86273	1107	857	815	770	808	778	976
-7.38561	960	754	827	699	844	749	746
-6.90848	676	737	713	702	718	594.*	1121.*
-6.43136	702	691	654	591	631	581.*	607
-5.95424	532	631	558	580	691.*	695.*	646
-5.47712	555	459	636	479	522	556	541
-5	393	594	446	458	399	573	424

## Sheet: CCX872 Mouse PK
Figure 1B: CCX872 single dose PK (s.c.) in 129s strain
Time (hrs)	CCX872 at 30 mg/kg					CCX872 at 90 mg/kg
0	0	0	0	0	0	0	0	0	0	0
0.5	1478.3	752.3	1502.5	1462.1	1326.6	1349	2083	1183	1547	1741
2	1957.5	1458	1563.2	1939.3	2123.4	3640	2791	1664	2508	3438
4.8	2062.7	1563.2	970.7	1909	1838.2	4510	2710	2184	3337	3640
8.1	1743.2	1320.5	859.5	1828.1	1785.6	5116	2508	2063	3539	3155
11.9	1884.7	1623.9	821	1775.5	1757.3	6552	3054	2346	4307	3559
24.2	1571.3	1114.3	554.1	1332.7	1249.7	4732	4186	2892	2629	3134
	nM					nM

## Sheet: UAER-Adriamycin Model
Table S3: Reduction in UAER (mg/day) by CCX872 alone, or in combination with RAAS blockade in Adriamycin nephropathy model
UAER (mg/day) at Week 1					UAER (mg/day) at Week 2
Vehicle	CCX872	RAASb	CCX872+RAASb	Healthy Mice	Vehicle	CCX872	RAASb	CCX872+RAASb	Healthy Mice
221.674	89.9955	113.025	29.8657	0.1589	45.7185	26.6946	176.989	5.74924	0.1589
45.4377	1.09617	29.5364	7.0864	0.0897	15.2183	3.66852	173.035	19.5012	0.0897
14.8094	7.2195	126.741	1.25095	0.1653	228.341	0.744828	14.0491	10.2032	0.1653
3.53451	8.89403	54.0627	19.2697	0.1346	147.392	19.2889	53.4766	0.408	0.1346
92.2207	20.1536	5.67729	8.49777		1.09241	34.7308	17.1116	12.5578
45.9366	16.2218	10.1862	20.4538		114.457	1.80745	28.1393	61.3507
76.121	9.72832	10.9954	8.92273		69.2883	60.2721	36.5424	15.4169
95.6419	30.2488	11.0332	23.2305		98.4221	46.3755	35.6435	61.2713
92.3224	34.1852	14.9575	5.16034
71.2595	41.8885	18.3446	80.2427

## Sheet: UACR-Adriamycin Model 
Figure 2: Reduction in UACR (mg/mg) by CCX872 alone, or in combination with RAAS blockade in Adriamycin model
UACR (mg/mg) at Week 1					UACR (mg/mg) at Week 2
Vehicle	CCX872	RAASb	CCX872+RAASb	Healthy Mice	Vehicle	CCX872	RAASb	CCX872+RAASb	Healthy Mice
348.241	263.786	302.958	42.7835	0.159	117.639	45.3671	232.005	10.4624	0.159
87.8	2.18938	55.6444	13.5432	0.1344	23.8692	63.3257	248.91	71.6667	0.1344
36.0172	13.077	187.49	2.51559	0.1713	415.782	1.03687	18.6549	22.3105	0.1713
7.84849	28.1402	117.091	31.1241	0.1543	295.355	92.4897	102.568	0.485762	0.1543
248.058	60.5588	7.32191	12.108		1.96078	47.6458	35.7503	49.3945
209.025	35.3167	20.0842	34.876		133.742	2.36088	56.294	90.9061
150.063	18.2857	22.2965	22.5511		223.811	83.3854	76.9257	33.385
133.521	70.3129	25.3406	49.6026		131.463	235.549	96.611	121.93
183.319	59.2581	40.1693	11.1287
96.739	103.511	41.555	128.746

## Sheet: srCreatinine-BUN_Adriamycin
Figure 2: Reduction in SrCreatinine (ug/ml) and BUN (mg/dL) by CCX872 alone, or in combination with RAAS blockade in Adriamycin model
Serum Creatinine (ug/ml)					BUN (mg/dL)
Vehicle	CCX872	RAASb	CCX872+RAASb	Healthy Mice	Vehicle	CCX872	RAASb	CCX872+RAASb	Healthy Mice
1.17	1.14	1.21	0.906	0.91	70	90	70	90	75
1.21	1.02	0.91	1.09	1.02	80	75	65	75	80
1.14	1.09	1.09	1.25	0.88	90	100	85	80	75
1.09	1.17	1.14	0.996	1.01	100	70	125	75	65
1.57	1.23	1.35	1		90	70	75	65
1.49	1.14	0.927	1.14		70	90	100	65
1.12	1.16	1.08	1.03		85	60	80	60
1.09	1.15	1.05	1.02		85	65	65	55
1.32	1.04	1.06	1.11		75	80	80	80
1.09	0.91	0.956	1.07		100	70	65	85

## Sheet: UAER-Nephrectomy Model
Table S4: Reduction in UAER (mg/day) by CCX872 alone, or in combination with RAAS blockade in 5/6 nephrectomy model
UAER (mg/day) at Week 1					UAER (mg/day) at Week 2					UAER (mg/day) at Week 3
Vehicle	CCX872	RAASb	CCX872+RAASb	No Treatment	Vehicle	CCX872	RAASb	CCX872+RAASb	No Treatment	Vehicle	CCX872	RAASb	CCX872+RAASb	No Treatment
30.6175	2.58336	0.680637	1.76339	72.4125	6.43981	4.06922	1.12727	2.21531	58.5876	38.1882	23.6496	4.3025	3.79776	6.85524
3.91614	76.5716	9.63794	0.646926	18.295	1.1605	5.65772	0.567864	2.14981	4.2315	24.2584	6.18648	1.24723	0.532848	35.3136
9.51896	7.0699	3.14847	5.50262	26.1934	13.2244	16.7262	1.49105	3.405	9.67994	30.089	13.9251	2.01917	0.329472
2.00822	10.7207	4.462	2.04436	10.6262	10.7127	9.13228	1.40656	0.682414	9.81724	59.5762	5.17	1.84442	2.39347
24.5772	14.4957	10.9401	2.65186		17.2605	7.98125	1.71921	0.243091		36.5783	4.04532	4.69896	2.0056
12.4256	16.1781	2.15021	2.37944		41.333	0.559599	0.779634	0.333885		48.6067	17.5194	5.80082	0.958272
27.3058	18.6565	4.69922	0.684667		9.6	6.24892	9.40202	1.16411
55.2535	3.19807	15.5467	0.414944		38.0075	3.40195	12.4793	1.45921
21.037	1.81015	16.4212	1.72527
81.5544	5.56369	15.0186	2.58936

## Sheet: UACR-Nephrectomy Model
Figure 3: Reduction in UACR (mg/day) by CCX872 alone, or in combination with RAAS blockade in 5/6 nephrectomy model
UACR (mg/mg) at Week 1					UACR (mg/mg) at Week 3
Vehicle	CCX872	RAASi	CCX872+RAASi	No Treatment	Vehicle	CCX872	RAASi	CCX872+RAASi	No Treatment
49.0026	4.8852	1.41473	2.91331	110.843	115.907	57.5808	8.02944	6.94035	62.954
11.8375	140.058	15.8208	1.5979	28.2508	33.1798	10.6959	3.67698	0.859211	98.556
16.9497	9.12824	5.68282	9.42536	32.813	66.2169	26.1357	3.86281	0.641296
9.02208	15.6875	7.26622	2.9915	17.4152	77.1232	13.5369	2.8993	3.86262
64.5282	42.4026	18.781	5.32612		57.1536	6.43831	7.73364	3.21534
15.8567	26.1103	5.74809	3.47561		90.576	29.6256	7.87128	1.89502
54.5746	33.5262	5.72233	1.27937
86.4069	6.18076	28.9118	0.854904
32.8147	2.4722	21.9395	2.9651
164.28	8.70728	21.4656	4.03699

## Sheet: srCreatinine-BUN-Cystatin-Nephr
Figure 3: Reduction in SrCreatinine (ug/ml) and BUN (mg/dL) by CCX872 alone, or in combination with RAAS blockade in Adriamycin model
Serum Creatinine (ug/ml)				BUN (mg/dL)				Serum Cystatin C (ug/ml)
Vehicle	CCX872	RAASi	CCX872+RAASi	Vehicle	CCX872	RAASi	CCX872+RAASi	Vehicle	CCX872	RAASb	CCX872+RAASb
3.38	2.07	2.85	2.75	235	150	255	155	1.57884	1.00011	1.1273	1.21545
3.24	3.64	2.77	2.28	190	245	170	110	2.35108	1.30839	1.42914	1.19518
	2.16	2.01	2.93	305	270	210	245	1.57353	0.403066	1.51696	1.86993
2.71	2.09	5.03	2.52	250	205	245	110	2.54381	1.23131	1.56247	1.49399
3.69	4.11	2.87	2.81	400	185	330	210	1.7874	2.50258	2.11802	1.05581
3.99	2.39	2.46	2.45	410	190	245	270	2.32909	2.63223	0.932309
3.58	2.69	1.88	2.58	280	290	215	295	2.59401	1.39519	2.09542	1.61911
2.77	1.92	2.93	2.5	255	200	265	255	1.95499	2.04219	2.20051	1.2661
2.38	3.06	2.22	2.22	210	310	205	240	2.52712	1.09333	1.81458	1.98596
5.61	2.24	2.77	2.14	530	225	330	225	2.27107	1.88423	2.05346	1.34055

## Sheet: UAER-Nephrectomy Model 2
Table S5: Reduction in UAER (mg/day) by combination of CCX872 with RAAS blockade comparing with ET1/AT2 dual inhibitor in 5/6 nephrectomy model
UAER (mg/day) at Week 1					UAER (mg/day) at Week 2					UAER (mg/day) at Week 4
Vehicle	CCX872	RAASb	CCX872+RAASb	ET1/AT1 Dual	Vehicle	CCX872	RAASb	CCX872+RAASb	ET1/AT1 Dual	Vehicle	CCX872	RAASb	CCX872+RAASb	ET1/AT1 Dual
52.111	9.90288	63.0549	3.83408	2.76947	37.4438	21.732	44.8051	3.36669	1.79693	44.6461	21.96	3.15612	0.438676	0.645192
50.9181	8.34871	1.2792	0.489337	1.54365	41.9116	15.2124	0.746866	0.612128	4.07058	30.2661	14.3325	0.297957	0.924	0.282984
24.0356	15.2768	6.0897	0.740364	1.53103	36.087	27.842	7.14461	0.8028	1.47619	5.55546	3.55218	1.22134	0.586779	0.964798
25.0551	2.59008	0.477783	3.10204	0.642769	17.9869	6.04982	0.297389	2.27575	0.485024	34.0776	2.92496	0.211727	2.36368	0.80661
1.07929	11.3652	0.911888	2.0127	5.60048	3.82061	13.4508	1.3574	3.38627	1.87989	26.8932	0.764657	1.02821	0.582094	1.06532
17.7653	2.83344	0.151877	7.07262	0.851077	31.1006	5.44624	0.43328	11.0402	1.30383	48.2083	3.96384	1.12995	1.70406	1.00895
1.99805	1.80198	0.961514	0.582559	1.52268	2.23318	0.587936	5.51478	0.998208	1.51807	1.56754			0.526886	1.39121
9.22713	4.95059	2.13664	4.45074	1.64762	41.0531	5.9113	1.46358	4.18874	4.43997
4.07613			0.968253	2.03653	2.15016			0.782208	2.23724

## Sheet: UACR-Nephrectomy Model 2
Figure 4: Reduction in UACR (mg/mg) by combination of CCX872 with RAAS blockade comparing with ET1/AT2 dual inhibitor in 5/6 nephrectomy model
UACR (mg/mg) at Week 1					UACR (mg/mg) at Week 4
Vehicle	CCX872	RAASb	CCX872+RAASb	ET1/AT1 Dual	Vehicle	CCX872	RAASb	CCX872+RAASb	ET1/AT1 Dual
62.3241	21.0244	73.9074	4.65447	3.04678	34.513	30.6276	2.80357	0.482512	0.675028
128.456	12.2543	1.31931	0.875429	2.10104	31.1958	14.1242	0.230332	0.839237	0.262606
32.3395	42.9902	7.08943	0.99615	2.21404	8.19389	3.50314	0.93368	0.88952	0.592604
35.7008	4.72264	0.455115	3.17572	0.690431	38.8862	5.29556	0.408809	0.946725	2.09546
38.419	11.6139	1.07	1.84222	5.00412	33.5637	0.90799	0.945591	1.09437	0.772594
26.7073	6.95261	0.253064	6.01176	1.08136	56.3106	5.19021	0.750982	1.14941	2.38779
4.96884	2.25342	1.46543	1.69247	2.16227	1.56575			1.98663	0.49733
14.5791	6.4383	2.285	4.95165	2.86429
2.20293			0.943183	2.81038
